# Supplementary material for: “Monkeypox: What Do You Know about That?” Italian Adults’ Awareness of a New Epidemic
Source: Pathogens. 2022 Nov 1;11(11):1285. doi: 10.3390/pathogens11111285 (PMC9696019; doi:10.3390/pathogens11111285)
Supplement: Supplementary file 1 [file pathogens-11-01285-s001.zip]

Archive with 1 entries (1 files):
- pathogens-1980643-supplementary.pdf
